# Supplementary material for: Urinary N-acetylglucosaminidase in People Environmentally Exposed to Cadmium Is Minimally Related to Cadmium-Induced Nephron Destruction
Source: Toxics. 2024 Oct 25;12(11):775. doi: 10.3390/toxics12110775 (PMC11598048; doi:10.3390/toxics12110775)
Supplement: Supplementary file 1 [file toxics-12-00775-s001.zip]

Archive with 1 entries (1 files):
- toxics-3245342-supplementary.pdf
